# Supplementary material for: Differential Effects of Anti-TNFα and Anti-α4β7 Drugs on Circulating Dendritic Cells Migratory Capacity in Inflammatory Bowel Disease
Source: Biomedicines. 2022 Aug 4;10(8):1885. doi: 10.3390/biomedicines10081885 (PMC9405461; doi:10.3390/biomedicines10081885)
Supplement: Supplementary file 1 [file biomedicines-10-01885-s001.zip]

Archive with 1 entries (1 files):
- biomedicines-1795991-supplementary.pptx
